# Supplementary material for: Rearing in a Physically Enriched Environment Affects Shoaling and Stress Responses of Zebrafish (Danio rerio) Exposed to Novel Conditions
Source: Vet Sci. 2025 Jan 9;12(1):38. doi: 10.3390/vetsci12010038 (PMC11769135; doi:10.3390/vetsci12010038)
Supplement: Supplementary file 1 [file vetsci-12-00038-s001.zip]

Archive with 1 entries (1 files):
- vetsci-3322521-supplementary.pdf
